# Supplementary material for: Practice Recommendations for the Management of MASLD in Primary Care: Consensus Results
Source: Diseases. 2024 Aug 10;12(8):180. doi: 10.3390/diseases12080180 (PMC11353634; doi:10.3390/diseases12080180)
Supplement: Supplementary file 1 [file diseases-12-00180-s001.zip]

Archive with 1 entries (1 files):
- diseases-3085532-supplementary.pdf
